# Supplementary material for: Tackling Post-COVID-19 Rehabilitation Challenges: A Pilot Clinical Trial Investigating the Role of Robotic-Assisted Hand Rehabilitation
Source: J Clin Med. 2024 Mar 7;13(6):1543. doi: 10.3390/jcm13061543 (PMC10971451; doi:10.3390/jcm13061543)
Supplement: Supplementary file 1 [file jcm-13-01543-s001.zip]

Archive with 1 entries (1 files):
- jcm-2867682-supplementary.pdf
